# Supplementary material for: Genome-Wide Comparative Gene Family Classification
Source: PLoS One. 2010 Oct 15;5(10):e13409. doi: 10.1371/journal.pone.0013409 (PMC2955529; doi:10.1371/journal.pone.0013409)
Supplement: Table S4 — Five-species TRIBE-MCL classification result of Caenorhabditis ABC transporter genes. This table contains all genes found in ABC transporter gene clusters (defined as TRIBE-MCL clusters that contain at least one annotated C. elegans ABC transporter gene). (0.06 MB XLS) [file pone.0013409.s008.xls]

## Sheet: Sheet1
clusterid	clustersize	species	accession	geneclass	abc_family (C. elegans)
46	157	Caenorhabditis brenneri	CBN23436
46	157	Caenorhabditis brenneri	CBN13139	haf
46	157	Caenorhabditis brenneri	CBN31144
46	157	Caenorhabditis brenneri	CBN29443
46	157	Caenorhabditis brenneri	CBN19106
46	157	Caenorhabditis brenneri	CBN30931
46	157	Caenorhabditis brenneri	CBN10479
46	157	Caenorhabditis brenneri	CBN22429	pgp
46	157	Caenorhabditis brenneri	CBN20431
46	157	Caenorhabditis brenneri	CBN05427
46	157	Caenorhabditis brenneri	CBN30905
46	157	Caenorhabditis brenneri	CBN31112
46	157	Caenorhabditis brenneri	CBN29992
46	157	Caenorhabditis brenneri	CBN20964
46	157	Caenorhabditis brenneri	CBN30138
46	157	Caenorhabditis brenneri	CBN31679
46	157	Caenorhabditis brenneri	CBN11747
46	157	Caenorhabditis brenneri	CBN31805
46	157	Caenorhabditis brenneri	CBN23865	pgp
46	157	Caenorhabditis brenneri	CBN30170
46	157	Caenorhabditis brenneri	CBN16346	haf
46	157	Caenorhabditis brenneri	CBN11138
46	157	Caenorhabditis brenneri	CBN31256
46	157	Caenorhabditis brenneri	CBN01809	haf
46	157	Caenorhabditis brenneri	CBN05968	pgp
46	157	Caenorhabditis brenneri	CBN11644
46	157	Caenorhabditis brenneri	CBN28239
46	157	Caenorhabditis brenneri	CBN31178
46	157	Caenorhabditis brenneri	CBN29254
46	157	Caenorhabditis brenneri	CBN05145	pgp
46	157	Caenorhabditis brenneri	CBN06375	haf
46	157	Caenorhabditis brenneri	CBN28702
46	157	Caenorhabditis brenneri	CBN28232
46	157	Caenorhabditis brenneri	CBN22002	haf
46	157	Caenorhabditis brenneri	CBN05995
46	157	Caenorhabditis brenneri	CBN06709	haf
46	157	Caenorhabditis brenneri	CBN30832
46	157	Caenorhabditis briggsae	CBG00083	pgp
46	157	Caenorhabditis briggsae	CBG23985	haf
46	157	Caenorhabditis briggsae	CBG25498
46	157	Caenorhabditis briggsae	CBG11616	haf
46	157	Caenorhabditis briggsae	CBG08495	haf
46	157	Caenorhabditis briggsae	CBG03989	abtm
46	157	Caenorhabditis briggsae	CBG17570	pgp
46	157	Caenorhabditis briggsae	CBG26813
46	157	Caenorhabditis briggsae	CBG05664	pgp
46	157	Caenorhabditis briggsae	CBG26539
46	157	Caenorhabditis briggsae	CBG12969
46	157	Caenorhabditis briggsae	CBG14016
46	157	Caenorhabditis briggsae	CBG00403	haf
46	157	Caenorhabditis briggsae	CBG13514	pgp
46	157	Caenorhabditis briggsae	CBG00078
46	157	Caenorhabditis briggsae	CBG07839
46	157	Caenorhabditis briggsae	CBG04013	pgp
46	157	Caenorhabditis briggsae	CBG13182	hmt
46	157	Caenorhabditis briggsae	CBG17569	pgp
46	157	Caenorhabditis briggsae	CBG17574
46	157	Caenorhabditis briggsae	CBG13145	haf
46	157	Caenorhabditis briggsae	CBG22668	haf
46	157	Caenorhabditis briggsae	CBG21809
46	157	Caenorhabditis briggsae	CBG10984	pgp
46	157	Caenorhabditis briggsae	CBG17356	pgp
46	157	Caenorhabditis briggsae	CBG20243	haf
46	157	Caenorhabditis briggsae	CBG00079	pgp
46	157	Caenorhabditis briggsae	CBG00086	pgp
46	157	Caenorhabditis briggsae	CBG20250
46	157	Caenorhabditis briggsae	CBG17357	pgp
46	157	Caenorhabditis briggsae	CBG13356	pgp
46	157	Caenorhabditis briggsae	CBG24214
46	157	Caenorhabditis elegans	C30H6.6	haf	B
46	157	Caenorhabditis elegans	Y48G8AL.11	haf	B
46	157	Caenorhabditis elegans	F57A10.3	haf	B
46	157	Caenorhabditis elegans	F22E10.2	pgp	B
46	157	Caenorhabditis elegans	ZK484.2A	haf	B
46	157	Caenorhabditis elegans	W09D6.6	hmt	B
46	157	Caenorhabditis elegans	F42E11.1	pgp	B
46	157	Caenorhabditis elegans	W04C9.1	haf	B
46	157	Caenorhabditis elegans	C47A10.1	pgp	B
46	157	Caenorhabditis elegans	T21E8.3	pgp	B
46	157	Caenorhabditis elegans	T21E8.1A	pgp	B
46	157	Caenorhabditis elegans	DH11.3	pgp	B
46	157	Caenorhabditis elegans	F43E2.4	haf	B
46	157	Caenorhabditis elegans	ZK455.7	pgp	B
46	157	Caenorhabditis elegans	Y57G11C.1	haf	B
46	157	Caenorhabditis elegans	Y74C10AR.3	abtm	B
46	157	Caenorhabditis elegans	C54D1.1	pgp	B
46	157	Caenorhabditis elegans	C34G6.4	pgp	B
46	157	Caenorhabditis elegans	F22E10.1	pgp	B
46	157	Caenorhabditis elegans	K08E7.9	pgp	B
46	157	Caenorhabditis elegans	F22E10.3	pgp	B
46	157	Caenorhabditis elegans	T21E8.2	pgp	B
46	157	Caenorhabditis elegans	Y50E8A.16	haf	B
46	157	Caenorhabditis elegans	C05A9.1	pgp	B
46	157	Caenorhabditis japonica	CJA17248	abtm
46	157	Caenorhabditis japonica	CJA14126	pgp
46	157	Caenorhabditis japonica	CJA26241
46	157	Caenorhabditis japonica	CJA25353
46	157	Caenorhabditis japonica	CJA24186
46	157	Caenorhabditis japonica	CJA13993	pgp
46	157	Caenorhabditis japonica	CJA10731
46	157	Caenorhabditis japonica	CJA05091	pgp
46	157	Caenorhabditis japonica	CJA20242
46	157	Caenorhabditis japonica	CJA24842
46	157	Caenorhabditis japonica	CJA16423
46	157	Caenorhabditis japonica	CJA28064	pgp
46	157	Caenorhabditis japonica	CJA28269
46	157	Caenorhabditis japonica	CJA11203	pgp
46	157	Caenorhabditis japonica	CJA17641	haf
46	157	Caenorhabditis japonica	CJA03278	haf
46	157	Caenorhabditis japonica	CJA18704
46	157	Caenorhabditis japonica	CJA24815
46	157	Caenorhabditis japonica	CJA12756	pgp
46	157	Caenorhabditis japonica	CJA00495	haf
46	157	Caenorhabditis japonica	CJA22203
46	157	Caenorhabditis japonica	CJA23330	hmt
46	157	Caenorhabditis japonica	CJA03809	haf
46	157	Caenorhabditis japonica	CJA04699	haf
46	157	Caenorhabditis japonica	CJA02731	haf
46	157	Caenorhabditis japonica	CJA05352	pgp
46	157	Caenorhabditis japonica	CJA22596
46	157	Caenorhabditis japonica	CJA06464	pgp
46	157	Caenorhabditis japonica	CJA23903
46	157	Caenorhabditis japonica	CJA06938
46	157	Caenorhabditis japonica	CJA03941	pgp
46	157	Caenorhabditis japonica	CJA03948
46	157	Caenorhabditis japonica	CJA23792
46	157	Caenorhabditis japonica	CJA08656	haf
46	157	Caenorhabditis remanei	CRE07432	pgp
46	157	Caenorhabditis remanei	CRE28113	haf
46	157	Caenorhabditis remanei	CRE01587
46	157	Caenorhabditis remanei	CRE18361
46	157	Caenorhabditis remanei	CRE05353	abtm
46	157	Caenorhabditis remanei	CRE31378	pgp
46	157	Caenorhabditis remanei	CRE24117	pgp
46	157	Caenorhabditis remanei	CRE30634
46	157	Caenorhabditis remanei	CRE07303	pgp
46	157	Caenorhabditis remanei	CRE26135	haf
46	157	Caenorhabditis remanei	CRE15160
46	157	Caenorhabditis remanei	CRE28714	haf
46	157	Caenorhabditis remanei	CRE03982	pgp
46	157	Caenorhabditis remanei	CRE28438	haf
46	157	Caenorhabditis remanei	CRE04881	hmt
46	157	Caenorhabditis remanei	CRE02037	pgp
46	157	Caenorhabditis remanei	CRE22141
46	157	Caenorhabditis remanei	CRE07433	pgp
46	157	Caenorhabditis remanei	CRE27936
46	157	Caenorhabditis remanei	CRE24072	pgp
46	157	Caenorhabditis remanei	CRE07304	pgp
46	157	Caenorhabditis remanei	CRE24118	pgp
46	157	Caenorhabditis remanei	CRE00562	pgp
46	157	Caenorhabditis remanei	CRE09098	haf
46	157	Caenorhabditis remanei	CRE22140
46	157	Caenorhabditis remanei	CRE24071
46	157	Caenorhabditis remanei	CRE04125
46	157	Caenorhabditis remanei	CRE30348
46	157	Caenorhabditis remanei	CRE04975	haf
46	157	Caenorhabditis remanei	CRE03811	haf
139	68	Caenorhabditis brenneri	CBN10730
139	68	Caenorhabditis brenneri	CBN28213
139	68	Caenorhabditis brenneri	CBN16903
139	68	Caenorhabditis brenneri	CBN15819	cft
139	68	Caenorhabditis brenneri	CBN05120
139	68	Caenorhabditis brenneri	CBN25075
139	68	Caenorhabditis brenneri	CBN20416
139	68	Caenorhabditis brenneri	CBN28994
139	68	Caenorhabditis brenneri	CBN30570
139	68	Caenorhabditis brenneri	CBN19130
139	68	Caenorhabditis brenneri	CBN16379
139	68	Caenorhabditis brenneri	CBN29613
139	68	Caenorhabditis brenneri	CBN03690
139	68	Caenorhabditis brenneri	CBN16989
139	68	Caenorhabditis brenneri	CBN19528
139	68	Caenorhabditis brenneri	CBN14450	mrp
139	68	Caenorhabditis brenneri	CBN15696	mrp
139	68	Caenorhabditis brenneri	CBN30759
139	68	Caenorhabditis brenneri	CBN21164	mrp
139	68	Caenorhabditis brenneri	CBN05442
139	68	Caenorhabditis brenneri	CBN26160
139	68	Caenorhabditis brenneri	CBN05362	mrp
139	68	Caenorhabditis briggsae	CBG14361	mrp
139	68	Caenorhabditis briggsae	CBG01916	mrp
139	68	Caenorhabditis briggsae	CBG07659	mrp
139	68	Caenorhabditis briggsae	CBG23578
139	68	Caenorhabditis briggsae	CBG00493
139	68	Caenorhabditis briggsae	CBG00495	mrp
139	68	Caenorhabditis briggsae	CBG08145	mrp
139	68	Caenorhabditis briggsae	CBG22944
139	68	Caenorhabditis briggsae	CBG09374	cft
139	68	Caenorhabditis briggsae	CBG00494
139	68	Caenorhabditis briggsae	CBG08146	mrp
139	68	Caenorhabditis briggsae	CBG15993	mrp
139	68	Caenorhabditis briggsae	CBG08354
139	68	Caenorhabditis briggsae	CBG24505
139	68	Caenorhabditis elegans	C18C4.2	cft	C
139	68	Caenorhabditis elegans	F20B6.3	mrp	C
139	68	Caenorhabditis elegans	F21G4.2	mrp	C
139	68	Caenorhabditis elegans	F14F4.3B	mrp	C
139	68	Caenorhabditis elegans	F57C12.5E	mrp	C
139	68	Caenorhabditis elegans	E03G2.2	mrp	C
139	68	Caenorhabditis elegans	F57C12.4	mrp	C
139	68	Caenorhabditis elegans	Y75B8A.26	mrp	C
139	68	Caenorhabditis elegans	Y43F8C.12	mrp	C
139	68	Caenorhabditis elegans	C06G4.4
139	68	Caenorhabditis japonica	CJA06868	mrp
139	68	Caenorhabditis japonica	CJA07057	mrp
139	68	Caenorhabditis japonica	CJA17153	mrp
139	68	Caenorhabditis japonica	CJA10725	mrp
139	68	Caenorhabditis japonica	CJA07159	mrp
139	68	Caenorhabditis japonica	CJA04421
139	68	Caenorhabditis japonica	CJA23205
139	68	Caenorhabditis japonica	CJA11844	mrp
139	68	Caenorhabditis japonica	CJA17614	mrp
139	68	Caenorhabditis remanei	CRE06748
139	68	Caenorhabditis remanei	CRE30790	cft
139	68	Caenorhabditis remanei	CRE25095
139	68	Caenorhabditis remanei	CRE15405	mrp
139	68	Caenorhabditis remanei	CRE17132
139	68	Caenorhabditis remanei	CRE16789	mrp
139	68	Caenorhabditis remanei	CRE17131	mrp
139	68	Caenorhabditis remanei	CRE14222
139	68	Caenorhabditis remanei	CRE17133	mrp
139	68	Caenorhabditis remanei	CRE03108	mrp
139	68	Caenorhabditis remanei	CRE00343	mrp
139	68	Caenorhabditis remanei	CRE03284	mrp
139	68	Caenorhabditis remanei	CRE06044	mrp
164	60	Caenorhabditis brenneri	CBN01087
164	60	Caenorhabditis brenneri	CBN16350	tbx
164	60	Caenorhabditis brenneri	CBN11286	wht
164	60	Caenorhabditis brenneri	CBN31544
164	60	Caenorhabditis brenneri	CBN31363
164	60	Caenorhabditis brenneri	CBN23498
164	60	Caenorhabditis brenneri	CBN16387
164	60	Caenorhabditis brenneri	CBN14682
164	60	Caenorhabditis brenneri	CBN09809
164	60	Caenorhabditis brenneri	CBN06720	wht
164	60	Caenorhabditis brenneri	CBN08316
164	60	Caenorhabditis brenneri	CBN29600
164	60	Caenorhabditis brenneri	CBN01826	wht
164	60	Caenorhabditis brenneri	CBN25724
164	60	Caenorhabditis brenneri	CBN19674
164	60	Caenorhabditis briggsae	CBG04332	wht
164	60	Caenorhabditis briggsae	CBG09020
164	60	Caenorhabditis briggsae	CBG19685	wht
164	60	Caenorhabditis briggsae	CBG21114	wht
164	60	Caenorhabditis briggsae	CBG13191	wht
164	60	Caenorhabditis briggsae	CBG06151	wht
164	60	Caenorhabditis briggsae	CBG20172	wht
164	60	Caenorhabditis briggsae	CBG21143	wht
164	60	Caenorhabditis briggsae	CBG21060	tbx
164	60	Caenorhabditis briggsae	CBG21117
164	60	Caenorhabditis briggsae	CBG11767	wht
164	60	Caenorhabditis elegans	C16C10.12	wht	G
164	60	Caenorhabditis elegans	F19B6.4	wht	G
164	60	Caenorhabditis elegans	Y47D3A.10	tbx
164	60	Caenorhabditis elegans	Y49E10.9	wht	G
164	60	Caenorhabditis elegans	Y42G9A.6A	wht	G
164	60	Caenorhabditis elegans	T26A5.1	wht	G
164	60	Caenorhabditis elegans	C05D10.3	wht	G
164	60	Caenorhabditis elegans	Y45F10C.6
164	60	Caenorhabditis elegans	Y47D3A.11	wht	G
164	60	Caenorhabditis elegans	C10C6.5	wht	G
164	60	Caenorhabditis elegans	F02E11.1	wht	G
164	60	Caenorhabditis japonica	CJA15564	wht
164	60	Caenorhabditis japonica	CJA18585	wht
164	60	Caenorhabditis japonica	CJA14157	wht
164	60	Caenorhabditis japonica	CJA16799	wht
164	60	Caenorhabditis japonica	CJA08136	wht
164	60	Caenorhabditis japonica	CJA04863	wht
164	60	Caenorhabditis japonica	CJA13911
164	60	Caenorhabditis japonica	CJA01735
164	60	Caenorhabditis japonica	CJA05083	wht
164	60	Caenorhabditis japonica	CJA20584
164	60	Caenorhabditis japonica	CJA15178	wht
164	60	Caenorhabditis japonica	CJA18110	wht
164	60	Caenorhabditis remanei	CRE06601	wht
164	60	Caenorhabditis remanei	CRE04679	wht
164	60	Caenorhabditis remanei	CRE08571
164	60	Caenorhabditis remanei	CRE08570
164	60	Caenorhabditis remanei	CRE12815	wht
164	60	Caenorhabditis remanei	CRE03119	wht
164	60	Caenorhabditis remanei	CRE02918	wht
164	60	Caenorhabditis remanei	CRE06940
164	60	Caenorhabditis remanei	CRE06938	wht
164	60	Caenorhabditis remanei	CRE30154	wht
164	60	Caenorhabditis remanei	CRE03182	wht
264	43	Caenorhabditis brenneri	CBN08786
264	43	Caenorhabditis brenneri	CBN28163
264	43	Caenorhabditis brenneri	CBN09215
264	43	Caenorhabditis brenneri	CBN28068
264	43	Caenorhabditis brenneri	CBN02057
264	43	Caenorhabditis brenneri	CBN29424
264	43	Caenorhabditis brenneri	CBN31359
264	43	Caenorhabditis brenneri	CBN05249	ced
264	43	Caenorhabditis brenneri	CBN20798	abt
264	43	Caenorhabditis brenneri	CBN29987
264	43	Caenorhabditis brenneri	CBN21860	abt
264	43	Caenorhabditis brenneri	CBN30211
264	43	Caenorhabditis briggsae	CBG10045	ced
264	43	Caenorhabditis briggsae	CBG20290	abt
264	43	Caenorhabditis briggsae	CBG03891	abt
264	43	Caenorhabditis briggsae	CBG10112
264	43	Caenorhabditis briggsae	CBG13094
264	43	Caenorhabditis briggsae	CBG01265	abt
264	43	Caenorhabditis elegans	Y39D8C.1	abt	A
264	43	Caenorhabditis elegans	C48B4.4C	ced	A
264	43	Caenorhabditis elegans	F55G11.9	abt	A
264	43	Caenorhabditis elegans	F56F4.6	abt	A
264	43	Caenorhabditis elegans	F12B6.1	abt	A
264	43	Caenorhabditis elegans	Y53C10A.9	abt	A
264	43	Caenorhabditis japonica	CJA22935
264	43	Caenorhabditis japonica	CJA13014
264	43	Caenorhabditis japonica	CJA02894
264	43	Caenorhabditis japonica	CJA05197
264	43	Caenorhabditis japonica	CJA23303
264	43	Caenorhabditis japonica	CJA04352	abt
264	43	Caenorhabditis japonica	CJA28637
264	43	Caenorhabditis japonica	CJA10457	abt
264	43	Caenorhabditis japonica	CJA28734
264	43	Caenorhabditis japonica	CJA11569	ced
264	43	Caenorhabditis japonica	CJA19963
264	43	Caenorhabditis japonica	CJA03227	abt
264	43	Caenorhabditis japonica	CJA28299
264	43	Caenorhabditis remanei	CRE09188	abt
264	43	Caenorhabditis remanei	CRE25322
264	43	Caenorhabditis remanei	CRE26165
264	43	Caenorhabditis remanei	CRE25285	ced
264	43	Caenorhabditis remanei	CRE28446	abt
264	43	Caenorhabditis remanei	CRE08294	abt
403	30	Caenorhabditis brenneri	CBN32085
403	30	Caenorhabditis brenneri	CBN16820
403	30	Caenorhabditis brenneri	CBN16310	pmp
403	30	Caenorhabditis brenneri	CBN31710
403	30	Caenorhabditis brenneri	CBN04747
403	30	Caenorhabditis brenneri	CBN13604	pmp
403	30	Caenorhabditis brenneri	CBN06980	pmp
403	30	Caenorhabditis briggsae	CBG00387	pmp
403	30	Caenorhabditis briggsae	CBG18988	pmp
403	30	Caenorhabditis briggsae	CBG11176	pmp
403	30	Caenorhabditis briggsae	CBG04568	pmp
403	30	Caenorhabditis elegans	C44B7.8	pmp	D
403	30	Caenorhabditis elegans	T10H9.5B	pmp	D
403	30	Caenorhabditis elegans	T02D1.5	pmp	D
403	30	Caenorhabditis elegans	C44B7.9	pmp	D
403	30	Caenorhabditis elegans	C54G10.3	pmp	D
403	30	Caenorhabditis japonica	CJA29085
403	30	Caenorhabditis japonica	CJA04437	pmp
403	30	Caenorhabditis japonica	CJA11388
403	30	Caenorhabditis japonica	CJA12201	pmp
403	30	Caenorhabditis japonica	CJA09316	pmp
403	30	Caenorhabditis japonica	CJA13407	pmp
403	30	Caenorhabditis japonica	CJA01470	pmp
403	30	Caenorhabditis japonica	CJA25341
403	30	Caenorhabditis japonica	CJA25176
403	30	Caenorhabditis remanei	CRE26211	pmp
403	30	Caenorhabditis remanei	CRE26210	pmp
403	30	Caenorhabditis remanei	CRE31152	pmp
403	30	Caenorhabditis remanei	CRE28729	pmp
403	30	Caenorhabditis remanei	CRE04992	pmp
507	24	Caenorhabditis brenneri	CBN31270
507	24	Caenorhabditis brenneri	CBN31269
507	24	Caenorhabditis brenneri	CBN21377	abcf
507	24	Caenorhabditis brenneri	CBN21766	abcf
507	24	Caenorhabditis brenneri	CBN13072
507	24	Caenorhabditis briggsae	CBG21198	abcf
507	24	Caenorhabditis briggsae	CBG08583	abcf
507	24	Caenorhabditis briggsae	CBG21100	abcf
507	24	Caenorhabditis briggsae	CBG27014
507	24	Caenorhabditis elegans	F42A10.1	abcf	F
507	24	Caenorhabditis elegans	F18E2.2	abcf	F
507	24	Caenorhabditis elegans	T27E9.7	abcf	F
507	24	Caenorhabditis japonica	CJA21836
507	24	Caenorhabditis japonica	CJA14269	abcf
507	24	Caenorhabditis japonica	CJA14647	abcf
507	24	Caenorhabditis japonica	CJA02765	abcf
507	24	Caenorhabditis japonica	CJA22241
507	24	Caenorhabditis japonica	CJA18437
507	24	Caenorhabditis remanei	CRE03121	abcf
507	24	Caenorhabditis remanei	CRE07979
507	24	Caenorhabditis remanei	CRE27470	abcf
507	24	Caenorhabditis remanei	CRE31460	abcf
507	24	Caenorhabditis remanei	CRE31461
507	24	Caenorhabditis remanei	CRE20178
1711	10	Caenorhabditis brenneri	CBN20002
1711	10	Caenorhabditis brenneri	CBN08310
1711	10	Caenorhabditis briggsae	CBG03395
1711	10	Caenorhabditis briggsae	CBG03394	abt
1711	10	Caenorhabditis elegans	C24F3.5	abt	A
1711	10	Caenorhabditis japonica	CJA26220
1711	10	Caenorhabditis japonica	CJA22577	abt
1711	10	Caenorhabditis remanei	CRE14435
1711	10	Caenorhabditis remanei	CRE30002
1711	10	Caenorhabditis remanei	CRE14436
2042	9	Caenorhabditis brenneri	CBN30294
2042	9	Caenorhabditis brenneri	CBN29417
2042	9	Caenorhabditis brenneri	CBN13857	abcx
2042	9	Caenorhabditis briggsae	CBG02686	abcx
2042	9	Caenorhabditis elegans	C56E6.1	abcx	H
2042	9	Caenorhabditis japonica	CJA13062	abcx
2042	9	Caenorhabditis japonica	CJA17761
2042	9	Caenorhabditis japonica	CJA11826
2042	9	Caenorhabditis remanei	CRE26527	abcx
4378	6	Caenorhabditis brenneri	CBN11737	abch
4378	6	Caenorhabditis briggsae	CBG02685	abch
4378	6	Caenorhabditis elegans	C56E6.5	abch	H
4378	6	Caenorhabditis japonica	CJA21784	abch
4378	6	Caenorhabditis japonica	CJA22195
4378	6	Caenorhabditis remanei	CRE26265	abch
8494	5	Caenorhabditis brenneri	CBN15483
8494	5	Caenorhabditis briggsae	CBG22999	abce
8494	5	Caenorhabditis elegans	Y39E4B.1	abce	E
8494	5	Caenorhabditis japonica	CJA13722	abce
8494	5	Caenorhabditis remanei	CRE24506	abce
